# Supplementary material for: Enhancement of Farnesoid X Receptor Inhibits Migration, Adhesion and Angiogenesis through Proteasome Degradation and VEGF Reduction in Bladder Cancers
Source: Int J Mol Sci. 2022 May 9;23(9):5259. doi: 10.3390/ijms23095259 (PMC9103877; doi:10.3390/ijms23095259)
Supplement: Supplementary file 1 [file ijms-23-05259-s001.zip]

Archive with 1 entries (1 files):
- ijms-1716245-supplementary.pdf
